# Supplementary material for: Circulating plasma-derived extracellular vesicles expressing bone and kidney markers are associated with neurocognitive impairment in people living with HIV
Source: Front Neurol. 2024 Apr 23;15:1383227. doi: 10.3389/fneur.2024.1383227 (PMC11079819; doi:10.3389/fneur.2024.1383227)
Supplement: Supplementary file 1 [file Table_1.XLSX]

## Sheet: Sheet1
Framework Criteria	What to report	Please complete each criterion
1.1 Preanalytical variables conforming to MISEV guidelines.	Preanalytical variables relating to EV sample including source, collection, isolation, storage, and any others relevant and available in the performed study.	Fasting morning blood samples were collected into EDTA tubes, centrifuged at 2000 g for 10 minutes at 4°C, and the obtained plasma was stored at -80°C until further analysis.
1.2 Experimental design according to MIFlowCyt guidelines.	EV-FC manuscripts should provide a brief description of the experimental aim, keywords, and variables for the performed FC experiment(s) using MIFlowCyt checklist criteria: 1.1, 1.2, and 1.3, respectively. Template found at www.evflowcytometry.org.	1.1 Aim: We examined whether levels of EVs from bone- and kidney-related cells associate with cognitive dysfunction and explored the relationship between kidney-bone EV axis in PLW experiencing cognitive deficits. 1.2 Keywords: Extracellular vesicles, bone and kidney cells, cognitive impairment, human immunodeficiency virus, antiretroviral therapy. 1.3 Experimental variables: EV subtypes were cha…
2.1 Sample staining details	State any steps relating to the staining of samples. Along with the method used for staining, provide relevant reagent descriptions as listed in MIFlowCyt guidelines (Section 2.4 Fluorescence Reagent(s) Descriptions).	The presence of of putative surface markers linked to bone and kidney cell markers was determined using pre-titrated volumes of fluorochrome-conjugated monoclonal antibodies in two separate panels, purchased from Santa Cruz Biotechnology unless otherwise noted: osteoblasts osteocalcin-PE, osteopontin-Alexa Fluor 790, DKK1 (dickkopf-1)-Alexa fluor 594, and RANKL (receptor activator of NF-kB ligand…
2.2 Sample washing details	State any steps relating to the washing of samples.	None
2.3 Sample dilution details	All methods and steps relating to sample dilution.	Plasma-derived EVs were serially diluted (1:1, 1:10, 1:100, and 1:1000) in 0.22 µm-filtered PBS containing 2.8% formaldehyde (BD stabilizing fixative)
3.1 Buffer alone controls.	State whether a buffer-only control was analyzed at the same settings and during the same experiment as the samples of interest. If utilized it is recommended that all samples be recorded for a consistent set period of time e.g. 5 minutes, rather than stopping analysis at a set recorded event count e.g. 100,000 events. This allows comparisons of total particle counts between controls and samples.	0.22 µm-filtered PBS-only control was analyzed at the same setting and during the same experiment as the study samples. Buffer-only control and all samples were acquired for 60 seconds at a low flow rate.
3.2 Buffer with reagent controls.	State whether a buffer with reagent control was analyzed at the same settings, same concentrations, and during the same experiment as the samples of interest. If used state what the results were.	Buffer with reagents was recorded at the same acquisition setting, with the same concentrations, and during the same experiment as all the study samples. No background signals.
3.3 Unstained controls.	State whether unstained control samples were analyzed at the same settings and during the same experiment as stained samples. If used, state what the results were, preferably in standard units.	Unstained controls were measure at the same dilution as matched stained samples.
3.4 Isotype controls.	The use of isotype controls is applicable to immunofluorescence labelling only. State whether isotype controls were analyzed at the same settings and during the same experiment as stained samples. If utilized, state which antibody they are matched to, the concentration used, and what the results were (Section 4.2, 4.3, 4.4). Due to conjugation differences between manufacturers if should be stated…	Isotype controls were not measured.
3.5 Single-stained controls.	State whether single-stained controls were included. If used state whether the single-stained controls were recorded using the same settings, dilutions, and during the same experiment as stained samples and state what the results were, preferably in standard units (Section 4.2, 4.3, 4.4).	Single-stained controls were recorded using the same settings and dilutions as stained study samples. No issues were observed to spectral overlap or interference between fluorescent reagents.
3.6 Procedural controls.	State whether procedural controls were included. If used, state the procedure and if the procedural controls were acquired at the same settings and during the same experiment as stained samples.	Buffer only, buffer with reagents, unstained samples, Fluorescence minus one controls, pre-filtered antibody to remove aggregates. The procedural controls were acquired at the same settings and during the same experiment as stained samples.
3.7 Serial dilutions.	State whether serial dilutions were performed on samples and note the dilution range and manner of testing. The fluorescence and/or scatter signal intensity would ideally be reported in standard units (see Section 4.3, 4.4) but arbitrary units can also be used. This data is best reported by plotting the recorded number events/concentration over a set period of time at different sample dilution. T…	Samples were serially diluted (1:1, 1:10, 1:100, and 1:1000) in phosphate-buffered saline prefiltered with a 0.22 µm-pore-size Ultrafree MC-GV centrifugal filter (Millipore) and each sample was acquired for 60 seconds at a low flow rate.
3.8. Detergent treated EV-samples	State whether samples were detergent treated to assess lability. If utilized, state what detergent was used, the end concentration of the detergent, and what the results were of the lysis.	Study samples were not treated with detergent.
4.1 Trigger Channel(s) and Threshold(s).	The trigger channel(s) and threshold(s) used for event detection. Preferably, the fluorescence calibration (Section 4.3) and/or scatter calibration (Section 4.4) should be used in order to report the trigger channel(s) and threshold(s) in standardized units.	405nm violet laser; threshold of 1000 arbitrary units.
4.2 Flow Rate / Volumetric quantification.	State if the flow rate was quantified/validated and if so, report the result and how they were obtained.	15 µL/min (low flow rate mode).
4.3 Fluorescence Calibration.	State whether fluorescence calibration was implemented, and if so, report the materials and methods used, catalogue numbers, lot numbers, and supplied reference units for the standards. Fluorescence parameters may be reported in standardized units of MESF, ERF, or ABC beads. The type of regression used, and the resulting scatter plot of arbitrary data vs standard data for the reference particles …	Calibration were performed using SpectroFlo QC Beads (catalog number: SKU B7-10001, lot: 2004, Cytek Biosciences).
4.4 Light Scatter Calibration.	State whether and how light scatter calibration was implemented. Light scatter parameters may be reported in standardized units of nm2, along with information required to reproduce the model.	Reference bead mix (catalog no. 1493, Apogee Flow Systems), Thermo Fisher Scientific NIST Traceable PS beads (3000 Series Nanosphere Size Standards). Analysis was performed using SpectroFlo software (version 2.2.0.4; Cytek Biosciences).
5.1 EV diameter/surface area/volume approximation.	State whether and how EV diameter, surface area, and/or volume has been calculated using FC measurements.	NA
5.2 EV refractive index approximation.	State whether the EV refractive index has been approximated and how this was done.	NA
5.3 EV epitope number approximation.	State whether EV epitope number has been approximated, and if so, how it was approximated.	NA
6.1 Completion of MIFlowCyt checklist.	Complete MIFlowCyt checklist criteria 1 to 4 using the MIFlowCyt guidelines. Template found at www.evflowcytometry.org.	The MIFlowCyt checklist was attached in the Supplementary Information.
6.2 Calibrated channel detection range	If fluorescence or scatter calibration has been carried out, authors should state whether the upper and lower limits of a calibrated detection channel were calculated in standardized units. This can be done by converting the arbitrary unit scale to a calibrated scaled, as discussed in Section 4.3 and 4.4, and providing the highest unit on this scale and the lowest detectable unit above the unstai…	NA
6.3 EV number/concentration.	State whether EV number/concentration has been reported. If calculated, it is preferable to report EV number/concentration in a standardized manner, stating the number/concentration between a set detection range.	EV number was reported in the Results section.
6.4 EV brightness.	When applicable, state the method by which the brightness of EVs is reported in standardized units of scatter and/or fluorescence.	NA
7.1. Sharing of data to a public repository.	Provide a link to the experimental data in a public data repository.	NA
